# Supplementary material for: Deciphering the flapping frequency allometry: unveiling the role of sustained body attitude in the aerodynamic scaling of normal hovering animals
Source: Biol Open. 2025 Mar 14;14(3):bio061932. doi: 10.1242/bio.061932 (PMC11928051; doi:10.1242/bio.061932)
Supplement: Dataset 1. Excel table listing the considered experimental observations of the morphology and kinematics of normal hovering animals from the literature. The extended dataset includes the main data in addition to the data by Weis-Fogh (1973) and bats (Håkansson et al., 2015; Norberg et al., 1993). Th [file biolopen-14-061932-Dataset1.csv]

Researcher	Year	Bird/Insect	order	genus	species	id	N	mass (mg)	body length (mm)	body attitude (deg)	mass wing (mg)	wing length (mm)	chord length (mm)	wing area (mm^2)	freq (Hz)	amp (deg)	AR (-)	U tip (m/s)	CL (-)	Re (-)	red. freq. (-)	density (kg/m^3)
Cheng & Sun	2016	vegetable leafminer	diptera	Liriomyza	sativae	127406	1	0.25				1.44	0.42	0.61	260.8	182.4	3.43	2.391124979	1.14807044	68.34632232	0.143914474	1.225
Cheng & Sun	2016	vegetable leafminer	diptera	Liriomyza	sativae	127406	1	0.32				1.46	0.43	0.63	270.4	174.1	3.40	2.399195717	1.413321574	70.20979688	0.152250714	1.225
Cheng & Sun	2016	vegetable leafminer	diptera	Liriomyza	sativae	127406	1	0.29				1.49	0.45	0.67	259.3	181.7	3.31	2.450479512	1.154473472	75.04593504	0.14959388	1.225
Cheng & Sun	2016	vegetable leafminer	diptera	Liriomyza	sativae	127406	1	0.31				1.45	0.42	0.60	288.4	172.4	3.45	2.51656344	1.306644942	71.93177167	0.151212097	1.225
Cheng & Sun	2016	vegetable leafminer	diptera	Liriomyza	sativae	127406	1	0.17				1.31	0.40	0.52	267.5	182	3.28	2.226249491	1.056478895	60.60345838	0.150994044	1.225
Liu et al.	2020	mosquito	diptera	Aedes	aegypti	7159	1	1.77		40		3.32	0.69	2.29	572	48	4.81	3.18187206	1.22487157	149.4154088	0.389683735	1.225
Liu et al.	2020	mosquito	diptera	Aedes	aegypti	7159	1	1.86		37		3.24	0.64	2.07	492	50	5.06	2.782194454	1.851251185	121.1800251	0.355555556	1.225
Liu et al.	2020	mosquito	diptera	Aedes	aegypti	7159	1	2.03		38		3.23	0.65	2.10	559	45	4.97	2.836182724	1.923812268	125.4616941	0.40247678	1.225
Liu et al.	2020	mosquito	diptera	Aedes	aegypti	7159	1	1.91		32		3.21	0.65	2.09	563	44	4.94	2.775706018	1.899197765	122.7864398	0.414188615	1.225
Liu et al.	2020	mosquito	diptera	Aedes	aegypti	7159	1	0.82		39		2.39	0.46	1.10	777	45	5.20	2.917015903	1.401445218	91.3188034	0.384937238	1.225
Liu et al.	2020	mosquito	diptera	Aedes	aegypti	7159	1	0.83		35		2.37	0.47	1.11	817	43	5.04	2.906338677	1.405530516	92.96247183	0.415072122	1.225
Liu et al.	2020	mosquito	diptera	Aedes	aegypti	7159	1	0.86		37		2.30	0.46	1.06	809	45	5.00	2.922780725	1.520995263	91.49927437	0.4	1.225
Liu et al.	2020	mosquito	diptera	Aedes	aegypti	7159	1	0.81		41		2.35	0.48	1.13	862	45	4.90	3.181962119	1.129332661	103.9440959	0.408510638	1.225
Meng & Sun	2015	fruit fly	diptera	Drosophila	virilis	7244	1	1.18			0.00427	2.9	0.78	2.27	161	159	3.7	2.591363644	1.239830573	137.5582201	0.152983172	1.225
Meng & Sun	2015	fruit fly	diptera	Drosophila	virilis	7244	1	1.13			0.00457	2.88	0.85	2.45	178	136	3.39	2.433653599	1.24726217	140.7801005	0.195210828	1.225
Meng & Sun	2015	fruit fly	diptera	Drosophila	virilis	7244	1	1.38			0.00518	2.96	0.91	2.7	171	147	3.25	2.597242611	1.21353749	160.8486778	0.188383046	1.225
Meng & Sun	2015	fruit fly	diptera	Drosophila	virilis	7244	1	1.66			0.00454	2.92	0.82	2.4	208	134	3.55	2.840915708	1.372597061	158.5388794	0.189194871	1.225
Meng & Sun	2015	fruit fly	diptera	Drosophila	virilis	7244	1	1.78			0.00567	3.15	0.88	2.78	184	147	3.57	2.974082933	1.159396463	178.1145223	0.17149717	1.225
Meng & Sun	2015	fruit fly	diptera	Drosophila	virilis	7244	1	1.88			0.00518	3.06	0.85	2.61	198	142	3.59	3.003186648	1.279132718	173.7260054	0.176546746	1.225
Meng & Sun	2015	fruit fly	diptera	Drosophila	virilis	7244	1	1.97			0.00422	2.87	0.79	2.27	213	153	3.63	3.264827909	1.304015323	175.5298449	0.16204829	1.225
Fry et al.	2005	fruit fly	diptera	Drosophila	melanogaster	7227	1	0.96			0.00372	2.48	0.93	2.31	212.00	147.00000	2.66	2.697815464	0.913722511	171.166782	0.230153274	1.225
Fry et al.	2005	fruit fly	diptera	Drosophila	melanogaster	7227	1	0.90			0.00326	2.37	0.89	2.12	211.00	139.00000	2.65	2.426347301	1.155081961	147.6912938	0.244353019	1.225
Fry et al.	2005	fruit fly	diptera	Drosophila	melanogaster	7227	1	0.87			0.00302	2.31	0.87	2.01	225.00	143.00000	2.65	2.594405753	1.027441689	154.0063714	0.237646651	1.225
Fry et al.	2005	fruit fly	diptera	Drosophila	melanogaster	7227	1	0.97			0.00380	2.50	0.94	2.35	211.00	142.00000	2.66	2.614677752	0.968244895	167.0532142	0.238005634	1.225
Fry et al.	2005	fruit fly	diptera	Drosophila	melanogaster	7227	1	0.92			0.00338	2.40	0.91	2.17	227.00	151.00000	2.65	2.871583237	0.822636762	176.8778948	0.224772351	1.225
Fry et al.	2005	fruit fly	diptera	Drosophila	melanogaster	7227	1	0.87			0.00298	2.30	0.87	2.00	221.0	120.0	2.65	2.129162061	1.538862028	125.837335	0.283185255	1.225
Lehmann & Dickinson	1997	fruit fly	diptera	Drosophila	melanogaster	7227	27	1.05			0.00316	2.47	0.80	1.98	209.0	162.0	3.09	2.919211876	0.999154842	158.8544362	0.179845961	1.225
Ellington	1984b,c	ladybug	coleoptera	Coccinella	septempunctata	41139	1	35.90	8.541		0.47927	11.70	3.26	38.18			3.585
Ellington	1984b,c	ladybug	coleoptera	Coccinella	septempunctata	41139	1	26.70	8.03		0.37647	11.00	3.10	34.08			3.55
Ellington	1984b,c	ladybug	coleoptera	Coccinella	septempunctata	41139	1	23.70	7.519		0.34602	10.30	2.94	30.27			3.505
Ellington	1984b,c	ladybug	coleoptera	Coccinella	septempunctata	41139	1	34.40	8.176	42.00	0.49364	11.20	3.17	35.49	53.9	177.0	3.535	3.729816084	1.116091742	804.2287707	0.14384005	1.225
Ellington	1984b,c	ladybug	coleoptera	Coccinella	septempunctata	41139	1	30.70	7.884		0.39143	10.80	3.05	32.95			3.54
Ellington	1984b,c	cranefly	diptera	Tipula	obsoleta	312236	1	19.00	11.645		0.32110	13.70	2.62	35.92			5.225
Ellington	1984b,c	cranefly	diptera	Tipula	obsoleta	312236	1	11.40	10.795	40.00	0.27930	12.70	2.32	29.51	45.5	123.00	5.465	2.48100473	1.005067675	392.3780735	0.13388972	1.225
Ellington	1984b,c	cranefly	diptera	Tipula	paludosa	52757	1	34.60	13.77		0.50862	16.20	2.80	45.29			5.795
Ellington	1984b,c	cranefly	diptera	Tipula	paludosa	52757	1	49.80	14.79	52.00	0.59013	17.40	3.09	53.82	58	120.00	5.625	4.227327075	0.829248291	889.9306331	0.133333333	1.225
Ellington	1984b,c	cranefly	diptera	Tipula	paludosa	52757	1	43.10	14.62		0.58401	17.20	3.12	53.59			5.52
Ellington	1984b,c	hoverfly	diptera	Episyrphus	balteatus	286459	1	51.50	11.22		0.22918	10.20	2.34	23.84			4.365
Ellington	1984b,c	hoverfly	diptera	Episyrphus	balteatus	286459	1	42.10	11		0.17682	10.00	2.42	24.21			4.13
Ellington	1984b,c	hoverfly	diptera	Episyrphus	balteatus	286459	1	34.70	11.22		0.16136	10.20	2.51	25.59			4.065
Ellington	1984b,c	hoverfly	diptera	Episyrphus	balteatus	286459	1	29.30	10.67		0.21243	9.70	2.32	22.46			4.19
Ellington	1984b,c	hoverfly	diptera	Episyrphus	balteatus	286459	1	41.20	10.89		0.27604	9.90	2.34	23.17			4.23
Ellington	1984b,c	hoverfly	diptera	Episyrphus	balteatus	286459	1	14.00	9.9		0.13230	9.00	2.17	19.49			4.155
Ellington	1984b,c	hoverfly	diptera	Episyrphus	balteatus	286459	1	27.30	10.23	45.00	0.17336	9.30	2.20	20.47	159	95.00	4.225	4.903554893	0.888309476	734.5660634	0.224229212	1.225
Ellington	1984b,c	hoverfly	diptera	Episyrphus	balteatus	286459	1	28.10	11	20.00	0.20935	10.00	2.53	25.25	141	66.00	3.96	3.248406804	1.688976462	558.2629538	0.344352617	1.225
Ellington	1984b,c	hoverfly	diptera	Episyrphus	balteatus	286459	1	14.20	8.47		0.10508	7.70	1.84	14.20			4.175
Ellington	1984b,c	hoverfly	diptera	Episyrphus	balteatus	286459	1	22.20	10.45		0.18648	9.50	2.30	21.88			4.125
Ellington	1984b,c	hoverfly	diptera	Episyrphus	balteatus	286459	1	25.40	10.45		0.18288	9.50	2.26	21.46			4.205
Ellington	1984b,c	drone fly	diptera	Eristalis	tenax	198635	1	68.40	13.908	52.00	0.52668	11.40	3.19	36.35	157	109.00	3.575	6.809862844	0.649843276	1477.851354	0.230961699	1.225
Ellington	1984b,c	drone fly	diptera	Eristalis	tenax	198635	1	112.00	13.542		0.47040	11.10	3.00	33.35			3.695
Ellington	1984b,c	honey bee	hymenoptera	Apis	mellifera	7460	1	101.90	15.876	56.00	0.25475	9.80	2.91	28.50	197	131.00	3.37	8.828175553	0.734806393	1747.152119	0.203864362	1.225
Ellington	1984b,c	honey bee	hymenoptera	Apis	mellifera	7460	1	97.20	15.39		0.27216	9.50	2.86	27.14			3.325
Ellington	1984b,c	honey bee	hymenoptera	Apis	mellifera	7460	1	87.30	15.066		0.18770	9.30	2.77	25.78			3.355
Ellington	1984b,c	honey bee	hymenoptera	Apis	mellifera	7460	1	97.10	15.552		0.16993	9.60	2.92	28.01			3.29
Ellington	1984b,c	honey bee	hymenoptera	Apis	mellifera	7460	1	87.20	15.228		0.20492	9.40	2.85	26.82			3.295
Ellington	1984b,c	bumblebee	hymenoptera	Bombus	terrestris	30195	1	223.00	21.021		0.75820	14.30	4.47	63.90			3.2
Ellington	1984b,c	bumblebee	hymenoptera	Bombus	hortorum	85660	1	226.00	20.727	48.00	0.54240	14.10	4.19	59.08	152	120.00	3.365	8.977415167	0.76017849	2560.052889	0.222882615	1.225
Ellington	1984b,c	bumblebee	hymenoptera	Bombus	terrestris	30195	1	266.00	20.874		0.66500	14.20	4.07	57.78			3.49
Ellington	1984b,c	bumblebee	hymenoptera	Bombus	lucorum	30193	1	231.00	20.727	39.00	0.68145	14.10	4.13	58.22	140	131.00	3.415	9.026633452	0.779966163	2536.400298	0.201178009	1.225
Ellington	1984b,c	hawk moth	lepidoptera	Manduca	sexta	7130	1	1320.00	41.958		39.73200	51.80	18.94	981.07			2.735
Ellington	1984b,c	hawk moth	lepidoptera	Manduca	sexta	7130	1	1584.00	39.447		38.41200	48.70	16.79	817.82			2.9
Ellington	1984b,c	hawk moth	lepidoptera	Manduca	sexta	7130	1	1388.00	37.26		32.06280	46.00	16.52	759.78			2.785
Ellington	1984b,c	hawk moth	lepidoptera	Manduca	sexta	7130	1	1344.00	41.958		0.00000	51.80	17.74	918.92			2.92
Ellington	1984b,c	hummingbird	apodiformes	Amazilia	fimbriata	3018376	1	5100.00			73.695	58.50	15.00	877.50			3.9
Dudley & Ellington	1990	bumblebee	hymenoptera	Bombus	terrestris	30195	1	175.00	18.612	57.5	0.455	13.20	4.02	53.12	155	116.00	3.28E+00	8.284589267	0.768749738	2269.000821	0.236543314	1.225
Dudley & Ellington	1990	bumblebee	hymenoptera	Bombus	terrestris	30195	1	180.00	18.906	58.5	0.423	13.70	4.04	55.37	147	104.00	3.39E+00	7.311030648	0.974174538	2010.773055	0.255275698	1.225
Dudley & Ellington	1990	bumblebee	hymenoptera	Bombus	terrestris	30195	1	595.00	23.78	53.6	0.952	16.40	5.67	93.07	166	130.00	2.89E+00	12.35385932	0.670941605	4771.031023	0.239552835	1.225
Kolomenskiy et al.	2019	bumblebee	hymenoptera	Bombus	ignitus	130704	1	338.85		50	0.7597125	15.00	4.10E+00	61.50	145.1	139.40	2.89E+00	10.59080102	0.786751667	2955.127673	0.223399344	1.225
Kolomenskiy et al.	2019	bumblebee	hymenoptera	Bombus	ignitus	130704	1	359.59		45.4	0.806212983	15.30	4.20E+00	64.26	132.3	121.40	2.89E+00	8.577827829	1.218079259	2451.829121	0.256522805	1.225
Kolomenskiy et al.	2019	bumblebee	hymenoptera	Bombus	ignitus	130704	1	605.27		30	1.357030657	18.20	5.00E+00	91.00	138.2	130.40	2.89E+00	11.44891644	0.812719401	3895.811844	0.23881801	1.225
Kolomenskiy et al.	2019	bumblebee	hymenoptera	Bombus	ignitus	130704	1	352.59		41	0.790507981	15.20	4.20E+00	63.84	136	137.40	2.89E+00	9.914631842	0.899873221	2833.932268	0.226651154	1.225
Kolomenskiy et al.	2019	bumblebee	hymenoptera	Bombus	ignitus	130704	1	381.16		44	0.854573242	15.60	4.30E+00	67.08	152.3	139.90	2.89E+00	11.60244663	0.676049054	3395.327091	0.222600919	1.225
Kolomenskiy et al.	2019	bumblebee	hymenoptera	Bombus	ignitus	130704	1	312.46		47.8	0.700541814	14.60	4.00E+00	58.40	144.6	129.30	2.89E+00	9.528554819	0.943818039	2593.884367	0.240849718	1.225
Kolomenskiy et al.	2019	bumblebee	hymenoptera	Bombus	ignitus	130704	1	373.88		36.6	0.838244263	15.50	4.20E+00	65.10	132.7	116.20	2.89E+00	8.342882217	1.321534509	2384.673834	0.268002311	1.225
Willmott & Ellington	1997	hawk moth	lepidoptera	Manduca	sexta	7130	1	1579	42.486	39.8	1.18007	48.5	18.37	891.00	26.1	114.4	2.64	5.054935677	1.110795794	6319.999283	0.297997457	1.225
Willmott & Ellington	1997	hawk moth	lepidoptera	Manduca	sexta	7130	1	1648	42.0909	35.8	1.03641	51.9	18.37	953.49	26.3	121.4	2.825	5.784277984	0.827381004	7232.053756	0.2624251	1.225
Willmott & Ellington	1997	hawk moth	lepidoptera	Manduca	sexta	7130	1	1995	42.5657	33.9	1.52211	52.1	18.88	983.48	25.4	113.2	2.76	5.229079324	1.188198473	6717.651271	0.288062682	1.225
Chai & Millard	1997	hummingbird		Lampornis	clemenciae	347501	2	8400			294	85	20.73	1762.20	23.3	151	4.1	10.43900624	0.70059961	14728.47595	0.145372315	1.225
Chai & Millard	1997	hummingbird		Eugenes	fulgens	304846	3	7400			259	79	18.81	1485.95	24	150	4.2	9.927432785	0.809311723	12708.03317	0.142857143	1.225
Chai & Millard	1997	hummingbird		Archilochus	alexandri	371906	5	3000			105	47	13.24	622.25	51.2	126	3.55	10.58389999	0.689327099	9536.276083	0.201207243	1.225
Chai & Millard	1997	hummingbird		Selasphorus	rufus	29060	1	3300			115.5	42	11.35	476.76	51.7	163	3.7	12.35477388	0.726290553	9544.341081	0.149228984	1.225
Groom et al.	2018	hummingbird		Amazilia	fimbriata	3018376	1	5760.00			201.6	56.02	16.54	926.46	28.75	167.74	3.39E+00	9.430287983	1.119724439	10613.77224	0.15839592	1.225
Groom et al.	2018	hummingbird		Amazilia	fimbriata	3018376	1	6160.00			215.6	61.47	17.62	1082.87	26.76	160.1	3.49E+00	9.192804355	1.078130344	11021.09409	0.161102052	1.225
Groom et al.	2018	hummingbird		Florisuga	fusca	689215	1	9340.00			326.9	84.14	21.04	1770.02	23.8	142.55	4.00E+00	9.964466459	0.937984023	12945.57592	0.157851403	1.11164
Groom et al.	2018	hummingbird		Florisuga	fusca	689215	1	8170.00			285.95	78.07	20.19	1576.32	26	138.21	3.87E+00	9.792743011	0.953902074	12211.14039	0.168414341	1.11164
Groom et al.	2018	hummingbird		Florisuga	fusca	689215	1	7580.00			265.3	84.07	22.71	1909.465	24.99	134.88	3.70E+00	9.891501566	0.716090468	13874.72996	0.180270457	1.11164
Groom et al.	2018	hummingbird		Florisuga	fusca	689215	1	8480.00			296.8	83.54	21.12	1764.755	26.51	131.16	3.95E+00	10.13941666	0.824936137	13228.01201	0.173514823	1.11164
Groom et al.	2018	hummingbird		Florisuga	fusca	689215	1	8500.00			297.5	73.28	19.91	1459.075	25.19	150.26	3.68E+00	9.681984341	0.995349201	13119.58553	0.162744312	1.225
Groom et al.	2018	hummingbird		Florisuga	fusca	689215	1	8120.00			284.2	87.85	21.62	1899.625	22.91	139.67	4.06E+00	9.812447619	0.711043817	14439.99509	0.1586075	1.225
Groom et al.	2018	hummingbird		Florisuga	fusca	689215	1	8230.00			288.05	84.03	20.23	1699.565	25.3	137.5	4.15E+00	10.20387069	0.744895033	14045.32992	0.157546538	1.225
Groom et al.	2018	hummingbird		Florisuga	fusca	689215	1	7140.00			249.9	82.21	21.11	1735.255	24.62	139.33	3.89E+00	9.843843423	0.680093192	14140.57068	0.165848627	1.225
Groom et al.	2018	hummingbird		Clytolaema	rubricauda	1109033	1	8680.00			303.8	75.58	19.22	1452.48	25.64	153.96	3.93E+00	10.41454196	0.972442774	12360.47351	0.14863839	1.11164
Groom et al.	2018	hummingbird		Clytolaema	rubricauda	1109033	1	8750.00			306.25	61.7	17.31	1068.18	25.56	145.1	3.56E+00	7.987682414	2.265984161	8540.272493	0.174040055	1.11164
Groom et al.	2018	hummingbird		Clytolaema	rubricauda	1109033	1	7550.00			264.25	66.78	18.70	1248.46	25.79	139.19	3.57E+00	8.367835904	1.524336493	9661.243609	0.181015714	1.11164
Groom et al.	2018	hummingbird		Clytolaema	rubricauda	1109033	1	9160.00			320.6	74.02	21.42	1585.285	25.45	156.21	3.46E+00	10.27195393	1.046312238	12550.42761	0.166702789	1.02688
Groom et al.	2018	hummingbird		Clytolaema	rubricauda	1109033	1	8700.00			304.5	71.59	17.34	1241.505	25.2	154.35	4.13E+00	9.72001422	1.417151519	9616.348659	0.141247127	1.02688
Groom et al.	2018	hummingbird		Clytolaema	rubricauda	1109033	1	8870.00			310.45	62.64	19.27	1206.915	26.98	146.14	3.25E+00	8.621248445	1.889234733	9476.376058	0.189429055	1.02688
Groom et al.	2018	hummingbird		Clytolaema	rubricauda	1109033	1	9320.00			326.2	68.05	17.61	1198.22	25.36	160.38	3.86E+00	9.661286279	1.592167495	9704.889083	0.145202002	1.02688
Groom et al.	2018	hummingbird		Clytolaema	rubricauda	1109033	1	8510.00			297.85	69.12	19.77	1366.25	24.56	154.31	3.50E+00	9.143943343	1.423349784	10311.15137	0.16679044	1.02688
Groom et al.	2018	hummingbird		Clytolaema	rubricauda	1109033	1	9060.00			317.1	67.37	20.09	1353.6	23.22	171.37	3.35E+00	9.357738887	1.349058691	11611.448	0.156626399	1.11164
Groom et al.	2018	hummingbird		Clytolaema	rubricauda	1109033	1	8070.00			282.45	72.53	21.33	1547	24.18	137.55	3.40E+00	8.42057856	1.2984768	11091.90723	0.192414091	1.11164
Groom et al.	2018	hummingbird		Clytolaema	rubricauda	1109033	1	8560.00			299.6	69.88	20.57	1437.73	23.71	167.1	3.40E+00	9.664252391	1.020993124	13531.82229	0.158576052	1.225
Groom et al.	2018	hummingbird		Clytolaema	rubricauda	1109033	1	9320.00			326.2	76.81	20.83	1600.02	24.52	143.53	3.69E+00	9.436007536	1.047796292	13377.02408	0.170055117	1.225
Groom et al.	2018	hummingbird		Clytolaema	rubricauda	1109033	1	9250.00			323.75	72.51	19.55	1417.24	24.76	149.02	3.71E+00	9.339001987	1.198561464	12422.51551	0.162796679	1.225
Groom et al.	2018	hummingbird		Clytolaema	rubricauda	1109033	1	9730.00			340.55	70.48	21.60	1522.58	25.32	151.79	3.26E+00	9.455404682	1.144815213	13901.38047	0.181738809	1.225
Groom et al.	2018	hummingbird		Lophornis	chalybeus	689227	1	3710.00			129.85	40.45	10.92	441.525	47.75	135.48	3.71E+00	9.134282794	1.612993505	6785.38993	0.179260898	1.225
Groom et al.	2018	hummingbird		Lophornis	chalybeus	689227	1	3230.00			113.05	49.15	10.21	501.725	46.83	147.12	4.81E+00	11.82025265	0.737982692	8211.690313	0.127054336	1.225
Groom et al.	2018	hummingbird		Lophornis	chalybeus	689227	1	3090.00			108.15	41.19	10.45	430.34	48.34	140.48	3.94E+00	9.763832037	1.206338195	6942.306873	0.162501039	1.225
Groom et al.	2018	hummingbird		Lophornis	chalybeus	689227	1	3040.00			106.4	45.67	10.73	489.9	48.98	110.84	4.26E+00	8.654732968	1.326849646	6318.204583	0.190717879	1.225
Groom et al.	2018	hummingbird		Stephanoxis	lalandi	555349	1	3830.00			134.05	48.94	16.12	788.91	34.17	154.19	3.04E+00	9.000621845	1.145000271	8277.195289	0.192258625	1.02688
Groom et al.	2018	hummingbird		Ramphodon	naevius	214669	1	7290.00			255.15	62.06	21.59	1339.585	24.73	139.24	2.88E+00	7.45945787	1.566410681	10957.95099	0.224814971	1.225
Groom et al.	2018	hummingbird		Ramphodon	naevius	214669	1	10130.00			354.55	72.64	21.75	1580.14	23.66	143.6	3.34E+00	8.614942418	1.383477291	12753.68523	0.187686038	1.225
Groom et al.	2018	hummingbird		Ramphodon	naevius	214669	1	10110.00			353.85	75.16	23.14	1739.245	22.01	142.77	3.25E+00	8.244249693	1.369780669	12983.40823	0.194085357	1.225
Groom et al.	2018	hummingbird		Ramphodon	naevius	214669	1	9330.00			326.55	76.49	21.64	1655.37	22.67	143.23	3.53E+00	8.669569575	1.20103152	12768.84277	0.177784656	1.225
Groom et al.	2018	hummingbird		Ramphodon	naevius	214669	1	8950.00			313.25	65.24	22.34	1457.19	22.89	121.38	2.92E+00	6.327239029	2.457204401	9617.895518	0.253853791	1.225
Groom et al.	2018	hummingbird		Thalurania	glaucopis	555357	1	5300.00			185.5	58.82	15.94	937.775	31.51	121.18	3.69E+00	7.839921872	1.47270806	8506.461661	0.2013076	1.225
Groom et al.	2018	hummingbird		Thalurania	glaucopis	555357	1	5260.00			184.1	58.6	16.24	951.6	31.37	123.91	3.61E+00	7.95107509	1.400369087	8787.113901	0.201277558	1.225
Groom et al.	2018	hummingbird		Thalurania	glaucopis	555357	1	5330.00			186.55	56.9	16.18	920.52	29.15	138.98	3.52E+00	8.046564486	1.432306301	8859.210932	0.184119123	1.225
Groom et al.	2018	hummingbird		Thalurania	glaucopis	555357	1	4760.00			166.6	59.27	16.02	949.325	30.78	128.14	3.70E+00	8.160102719	1.206045515	8894.861701	0.189802904	1.225
Groom et al.	2018	hummingbird		Thalurania	glaucopis	555357	1	5000.00			175	58.43	15.98	933.78	32.3	131.46	3.66E+00	8.660428885	1.260031709	8547.512445	0.187249935	1.11164
Groom et al.	2018	hummingbird		Thalurania	glaucopis	555357	1	4850.00			169.75	56.02	14.87	833.155	31.69	142.25	3.77E+00	8.8150541	1.322211125	8096.53771	0.167969268	1.11164
Groom et al.	2018	hummingbird		Thalurania	glaucopis	555357	1	5160.00			180.6	57.9	14.94	864.98	32.41	130.96	3.88E+00	8.578347289	1.430774609	7914.487308	0.177317983	1.11164
Groom et al.	2018	hummingbird		Thalurania	glaucopis	555357	1	5290.00			185.15	57.36	15.29	877.05	32.79	127.73	3.75E+00	8.385922312	1.513786009	7918.769569	0.187825981	1.11164
Groom et al.	2018	hummingbird		Thalurania	glaucopis	555357	1	5070.00			177.45	55.96	17.26	966.06	32.18	132.78	3.24E+00	8.346487997	1.439380518	8220.104867	0.209102167	1.02688
Groom et al.	2018	hummingbird		Thalurania	glaucopis	555357	1	4500.00			157.5	53.2	17.15	912.345	30.05	132.74	3.10E+00	7.407391267	1.717521391	7247.028004	0.218562942	1.02688
Groom et al.	2018	hummingbird		Thalurania	glaucopis	555357	1	4790.00			167.65	52.92	17.47	924.765	30.59	135.32	3.03E+00	7.646605148	1.692567926	7623.026054	0.219620175	1.02688
Groom et al.	2018	hummingbird		Thalurania	glaucopis	555357	1	4540.00			158.9	57.8	16.03	926.255	32.72	136.35	3.61E+00	9.001266892	1.155838928	8229.123047	0.183004705	1.02688
Groom et al.	2018	hummingbird		Thalurania	glaucopis	555357	1	4950.00			173.25	60.67	16.88	1024.18	31.73	128.3	3.59E+00	8.621405787	1.041443345	9904.760214	0.195183973	1.225
Groom et al.	2018	hummingbird		Thalurania	glaucopis	555357	1	5530.00			193.55	59.17	16.72	989.57	33.35	123.74	3.54E+00	8.523439493	1.232002985	9701.154417	0.205577594	1.225
Groom et al.	2018	hummingbird		Thalurania	glaucopis	555357	1	5090.00			178.15	64.96	16.95	1101.235	29.76	119.45	3.83E+00	8.060694476	1.139346362	9299.723445	0.196627532	1.225
Groom et al.	2018	hummingbird		Leucochloris	albicollis	1507470	1	6210.00			217.35	60.4	16.65	1005.7	28.55	156.64	3.63E+00	9.428727599	1.327077481	8956.365136	0.158392425	1.02688
Groom et al.	2018	hummingbird		Leucochloris	albicollis	1507470	1	6030.00			211.05	57.3	17.24	987.805	30.55	148.39	3.32E+00	9.067296861	1.418631929	8917.469304	0.18247352	1.02688
Groom et al.	2018	hummingbird		Leucochloris	albicollis	1507470	1	5890.00			206.15	56.83	16.17	918.98	28.25	149.49	3.51E+00	8.377522701	1.611806288	8366.34323	0.171309369	1.11164
Groom et al.	2018	hummingbird		Leucochloris	albicollis	1507470	1	6440.00			225.4	56.72	17.15	972.89	29.13	149.67	3.31E+00	8.632147024	1.567903422	9144.037668	0.181844029	1.11164
Groom et al.	2018	hummingbird		Leucochloris	albicollis	1507470	1	6670.00			233.45	57.24	16.08	920.69	29.15	158.9	3.56E+00	9.254851288	1.492823132	9193.373532	0.159159581	1.11164
Groom et al.	2018	hummingbird		Leucochloris	albicollis	1507470	1	6410.00			224.35	62.95	17.12	1077.605	28.99	152.05	3.68E+00	9.685849966	1.119071393	10239.84214	0.160962317	1.11164
Groom et al.	2018	hummingbird		Leucochloris	albicollis	1507470	1	6580.00			230.3	59.52	16.33	971.955	30.41	159.82	3.64E+00	10.09759231	1.268596119	9406.937494	0.154501143	1.02688
Groom et al.	2018	hummingbird		Leucochloris	albicollis	1507470	1	5860.00			205.1	56.8	17.18	975.83	28.33	159.15	3.31E+00	8.939411237	1.435770167	8761.57003	0.171046173	1.02688
Norberg et al.	1993	bat		Glossophaga	soricina	27638	1	10500.00				1.17E+02	45.73	5350	15.2	120	2.56E+00	7.4493445	0.566450955	23181.92855	0.293118562	1.225
Hakansson et al.	2015	bat		Leptonycteris	yerbabuenae	700936	1	24500.00				1.66E+02	45.48	7550	11.4	120	3.65E+00	7.926866584	0.827139859	24536.01316	0.205490637	1.225
Hakansson et al.	2015	bat		Leptonycteris	yerbabuenae	700936	1	30100.00				1.75E+02	50.54	8820	12.4	120	3.45E+00	9.063704245	0.665348793	31177.58437	0.217239596	1.225
Hakansson et al.	2015	bat		Leptonycteris	yerbabuenae	700936	1	25200.00				1.67E+02	46.98	7845	12.4	120	3.56E+00	8.674146756	0.683780916	27731.0827	0.210970275	1.225
Weis-Fogh	1973	hummingbird		Archilochus	colubris	190676	1	3771.66				45.00	15.00	675.00	52.0	119.7	3.00E+00	9.7812	0.935422	9984.975	0.25052573	1.225
Weis-Fogh	1973	hummingbird		Amazilia	fimbriata fluviatilis	3018376	1	5198.78				59.00	20.00	1180.00	35.0	119.7	2.95E+00	8.6317	0.947085964	11748.70278	0.254771929	1.225
Weis-Fogh	1973	hummingbird		Patagona	gigas	304667	1	20387.36				130.00	43.00	5590.00	15.0	119.7	3.02E+00	8.151	0.879205322	23852.99583	0.248598609	1.225
Weis-Fogh	1973	cockchafer	coleoptera	Melolontha	vulgaris	7061	1	611.62				28.00	10.00	280.00	62.0	179.9	2.80E+00	10.90208	0.294352953	7419.471111	0.178662003	1.225
Weis-Fogh	1973	summer chafer	coleoptera	Amphimallon	solstitialis	360071	1	295.62				20.00	7.00	140.00	78.0	179.9	2.86E+00	9.7968	0.352367127	4667.086667	0.175088763	1.225
Weis-Fogh	1973	dung beetle	coleoptera	Heliocopris	sp	1925832	1	7951.07				70.00	24.00	1680.00	38.0	179.9	2.92E+00	16.7048	0.271641842	27284.50667	0.171515522	1.225
Weis-Fogh	1973	dung beetle	coleoptera	Heliocopris	sp	1925832	1	13047.91				77.00	27.00	2079.00	41.0	179.9	2.85E+00	19.82596	0.255729563	36430.2015	0.175413603	1.225
Weis-Fogh	1973	European rose chafer	coleoptera	Cetonia	aurata	290679	1	468.91				22.00	7.00	154.00	103.0	179.9	3.14E+00	14.23048	0.240819649	6779.242556	0.159171602	1.225
Weis-Fogh	1973	longhorn beetle	coleoptera	Cerambycid	sp	2938382	1	142.71				15.50	4.80	74.40	80.0	179.9	3.23E+00	7.7872	0.506624688	2543.818667	0.154917246	1.225
Weis-Fogh	1973	green-veined white	lepidoptera	Pieris	napi	78633	1	40.77				24.00	36.00	864.00	6.0	150.1	6.67E-01	0.75456	1.327555229	1848.672	0.899310874	1.225
Weis-Fogh	1973	large white	lepidoptera	Pieris	brassicae	7116	1	142.71				34.00	51.00	1734.00	11.0	119.7	6.67E-01	1.56332	0.539357946	5426.023167	1.127365785	1.225
Weis-Fogh	1973	privet hawk moth	lepidoptera	Sphinx	ligustri	470732	1	1630.99				50.00	23.00	1150.00	30.0	119.7	2.17E+00	6.27	0.577804564	9814.291667	0.345725507	1.225
Weis-Fogh	1973	hawk moth	lepidoptera	Manduca	sexta	7130	1	2161.06				54.00	25.00	1350.00	27.3	119.7	2.16E+00	6.162156	0.675197184	10484.22375	0.347952403	1.225
Weis-Fogh	1973	hawk moth	lepidoptera	Manduca	sexta	7130	1	1141.69				50.00	23.00	1150.00	29.1	119.7	2.17E+00	6.0819	0.429868418	9519.862917	0.345725507	1.225
Weis-Fogh	1973	hummingbird hawk moth	lepidoptera	Macroglossum	stellatarum	524428	1	285.42				21.00	10.00	210.00	73.0	119.7	2.10E+00	6.40794	0.530146343	4360.959167	0.3578939	1.225
Weis-Fogh	1973	bicolored swallow	lepidoptera	Amathes	bicolorago	689303	1	91.74				16.00	11.00	176.00	50.0	119.7	1.45E+00	3.344	0.746605545	2503.355556	0.516709318	1.225
Weis-Fogh	1973	european hornet	hymenoptera	Vespa	crabro	7445	1	611.62				24.30	9.20	223.56	104.0	119.7	2.64E+00	10.563696	0.392662355	6614.04744	0.284547743	1.225
Weis-Fogh	1973	common wasp	hymenoptera	Vespa	vulgaris	7454	1	91.74				13.20	4.80	63.36	143.0	119.7	2.75E+00	7.890168	0.372519273	2577.45488	0.273300796	1.225
Weis-Fogh	1973	bumblebee (buff-tailed)	hymenoptera	Bombus	terrestris	30195	1	897.04				17.30	7.30	126.29	156.0	149.0	2.37E+00	14.03376	0.577643014	6972.049933	0.254931374	1.225
Weis-Fogh	1973	bumblebee (red-tailed)	hymenoptera	Bombus	lapidarius	30192	1	489.30				16.60	7.00	116.20	143.0	149.0	2.37E+00	12.34376	0.442623103	5880.430111	0.254763074	1.225
Weis-Fogh	1973	western honey bee	hymenoptera	Apis	mellifera	7460	1	101.94				10.00	4.30	43.00	240.0	119.7	2.33E+00	10.032	0.377268378	2935.753333	0.323178192	1.225
Weis-Fogh	1973	chalcid wasp	hymenoptera	Encarsia	formosa	32400	1	0.03				0.70	0.33	0.23	370.0	119.7	2.12E+00	1.08262	1.507543471	24.31384083	0.354314961	1.225
Weis-Fogh	1973	chalcid wasp	hymenoptera	Encarsia	formosa	32400	1	0.03				0.62	0.23	0.14	400.0	135.2	2.70E+00	1.17056	2.088945123	18.32251556	0.246913037	1.225
Weis-Fogh	1973	crane fly	diptera	Tipula	sp	2908801	1	28.54				17.30	4.60	79.58	53.0	119.7	3.76E+00	3.832642	0.391067292	1199.829871	0.199841334	1.225
Weis-Fogh	1973	mosquito	diptera	Theobaldia	annulata	332058	1	10.09				6.30	1.60	10.08	262.0	119.7	3.94E+00	6.899508	0.336815821	751.27976	0.190876747	1.225
Weis-Fogh	1973	mosquito (yellow fever)	diptera	Aedes	aegypti	7159	1	1.02				2.50	0.70	1.75	600.0	104.9	3.57E+00	5.49	0.309536002	261.5375	0.240340422	1.225
Weis-Fogh	1973	drone fly	diptera	Eristalis	tenax	198635	1	152.91				12.70	4.80	60.96	182.0	119.7	2.65E+00	9.661652	0.430365477	3156.139653	0.28406067	1.225
Weis-Fogh	1973	blow fly	diptera	Calliphora	erythrocephala	7373	1	57.08				9.70	3.70	35.89	159.0	119.7	2.62E+00	6.446814	0.612940326	1623.343581	0.286684083	1.225
Weis-Fogh	1973	fruit fly	diptera	Drosophila	virilis	7244	1	2.04				3.00	1.50	4.50	240.0	150.1	2.00E+00	3.7728	0.509781208	385.14	0.299770291	1.225
